# Supplementary material for: Unveiling the Role of GhP5CS1 in Cotton Salt Stress Tolerance: A Comprehensive Genomic and Functional Analysis of P5CS Genes
Source: Plants (Basel). 2025 Jan 15;14(2):231. doi: 10.3390/plants14020231 (PMC11768395; doi:10.3390/plants14020231)
Supplement: Supplementary file 1 [file plants-14-00231-s001.zip]

Archive with 6 entries (6 files):
- plants-3410963-supplementary/Supplementary figures_250115.pdf
- plants-3410963-supplementary/Table S1 Physical, chemical properties, and subcellular location of P5CS genes.xlsx
- plants-3410963-supplementary/Table S2 Gene pairs in collinearity among four cotton species.xlsx
- plants-3410963-supplementary/Table S3 KA, KS and their ratios of pairwise genes across four cotton species.xlsx
- plants-3410963-supplementary/Table S4 The secondary structure statistics of the GhP5CS genes.xlsx
- plants-3410963-supplementary/Table S5 primers used in this study.xlsx
