# Supplementary material for: Unveiling the Role of GhP5CS1 in Cotton Salt Stress Tolerance: A Comprehensive Genomic and Functional Analysis of P5CS Genes
Source: Plants (Basel). 2025 Jan 15;14(2):231. doi: 10.3390/plants14020231 (PMC11768395; doi:10.3390/plants14020231)
Supplement: Supplementary file 1 [file plants-14-00231-s001.zip › plants-3410963-supplementary/Table S1 Physical, chemical properties, and subcellular location of P5CS genes.xlsx]

## Sheet: Sheet1
Table S1. Physical, chemical properties, and subcellular location of P5CS genes
Gene_ID	Name	Chromosome	Start	End	length	MW(Da)	Isoelectric Point	Subcellular Location
Gohir.A01G221500	GhP5CS1	A01	117524075	117529663	718	77729.3	6.76	Mitochondrial
Gohir.A07G232400	GhP5CS2	A07	97427876	97431770	556	61289.6	5.87	Chloroplast
Gohir.A08G230100	GhP5CS3	A08	123662756	123674473	913	99742	7.78	Chloroplast
Gohir.A09G000700	GhP5CS4	A09	202608	206823	559	61497.9	6.16	Chloroplast
Gohir.D01G210500	GhP5CS5	D01	64621879	64627349	716	77633.1	6.79	Mitochondrial
Gohir.D04G124500	GhP5CS6	D04	45690406	45700138	722	78276.8	6.85	Mitochondrial
Gohir.D07G239600	GhP5CS7	D07	58897955	58901889	556	61220.5	6	Chloroplast
Gohir.D10G235800	GhP5CS8	D10	65673073	65680528	716	77575.3	7.18	Mitochondrial
Ga07G2694	GaP5CS1	Chr07	97347366	97350742	558	61477.9	6.04	Chloroplast
Ga09G0009	GaP5CS2	Chr09	144654	147910	559	61497.9	6.16	Chloroplast
Ga10G0248	GaP5CS3	Chr10	3429258	3436254	716	77516.1	7.02	Cytoplasmic
Ga13G1491	GaP5CS4	Chr13	94836105	94837163	352	37418	8.89	Chloroplast
Ga13G0945	GaP5CS5	Chr13	26753119	26755791	329	35633.3	6.35	Cytoplasmic
Gorai.001G275700	GrP5CS1	Chr01	55328209	55332304	559	61378.7	6	Chloroplast
Gorai.002G256200	GrP5CS2	Chr02	61833935	61839034	726	78548.2	6.79	Mitochondrial
Gorai.003G065700	GrP5CS3	Chr03	13172319	13175823	333	35738.6	8.92	Chloroplast
Gorai.004G267200	GrP5CS4	Chr04	60212359	60224121	916	99854.2	7.95	Chloroplast
Gorai.006G000400	GrP5CS5	Chr06	172924	177009	557	61097.4	6.21	Chloroplast
Gorai.007G371500	GrP5CS6	Chr07	60441769	60445757	482	52741	7.08	Nuclear
Gorai.007G377200	GrP5CS7	Chr07	60813243	60818044	741	79983.5	6.51	Mitochondrial
Gorai.011G269700	GrP5CS8	Chr11	60144777	60152352	717	77503.2	7.18	Mitochondrial
Gorai.012G107700	GrP5CS9	Chr12	24135191	24145274	723	78262.8	6.85	Mitochondrial
Gobar.A04G104700	GbP5CS1	A04	67141349	67150506	723	78222.7	6.77	Mitochondrial
Gobar.A07G251000	GbP5CS2	A07	93600164	93604130	559	61447.8	5.87	Chloroplast
Gobar.A08G248000	GbP5CS3	A08	116929919	116941648	914	99772	7.78	Chloroplast
Gobar.A09G000900	GbP5CS4	A09	151006	155287	560	61497.9	6.16	Chloroplast
Gobar.A10G245300	GbP5CS5	A10	106980775	106988733	717	77444	7.05	Cytoplasmic
Gobar.A11G353600	GbP5CS6	A11	114138655	114142452	482	52695	6.87	Nuclear
Gobar.A11G359200	GbP5CS7	A11	114577367	114581251	556	60114	6.74	Cytoplasmic
Gobar.A13G091400	GbP5CS8	A13	33134692	33137924	330	35530.2	6.35	Cytoplasmic
Gobar.D01G249500	GbP5CS9	D01	61828253	61833753	726	78576.2	6.79	Mitochondrial
Gobar.D04G143500	GbP5CS10	D04	42598405	42608257	723	78296.8	6.85	Mitochondrial
Gobar.D07G264500	GbP5CS11	D07	55883072	55886991	559	61392.7	6	Chloroplast
Gobar.D08G276100	GbP5CS12	D08	63741813	63753566	914	99572.8	7.41	Chloroplast
Gobar.D09G000300	GbP5CS13	D09	85550	89772	557	61131.5	6.21	Chloroplast
Gobar.D11G251600	GbP5CS14	D11	45560772	45564136	333	35724.6	8.92	Chloroplast
Gobar.D11G381500	GbP5CS15	D11	69030722	69034664	482	52694.9	7.08	Nuclear
Gobar.D11G386900	GbP5CS16	D11	69409377	69413610	717	77547.8	6.51	Cytoplasmic
Gobar.D13G088500	GbP5CS17	D13	14715799	14718876	313	33494	6.42	Chloroplast
Gobar.D13G140000	GbP5CS18	D13	38392762	38394403	361	38100.8	9.61	Chloroplast
