# Supplementary material for: Unveiling the Role of GhP5CS1 in Cotton Salt Stress Tolerance: A Comprehensive Genomic and Functional Analysis of P5CS Genes
Source: Plants (Basel). 2025 Jan 15;14(2):231. doi: 10.3390/plants14020231 (PMC11768395; doi:10.3390/plants14020231)
Supplement: Supplementary file 1 [file plants-14-00231-s001.zip › plants-3410963-supplementary/Table S2 Gene pairs in collinearity among four cotton species.xlsx]

## Sheet: Sheet1
Table S2. Gene pairs in collinearity among four cotton species
Species	Gene1_ID	Gene2_ID
G. hirsutum & G. barbadense	Gohir.A08G230100	Gobar.A08G248000
	Gohir.A08G230100	Gobar.D08G276100
	Gohir.A09G000700	Gobar.A09G000900
	Gohir.A09G000700	Gobar.D09G000300
	Gohir.D04G124500	Gobar.A04G104700
	Gohir.D04G124500	Gobar.A10G245300
	Gohir.D04G124500	Gobar.A11G359200
	Gohir.D04G124500	Gobar.D01G249500
	Gohir.D04G124500	Gobar.D04G143500
	Gohir.D04G124500	Gobar.D11G386900
	Gohir.D10G235800	Gobar.A04G104700
	Gohir.D10G235800	Gobar.A10G245300
	Gohir.D10G235800	Gobar.D04G143500
G. hirsutum & G. raimondii	Gohir.A01G221500	Gorai.002G256200
	Gohir.A07G232400	Gorai.001G275700
	Gohir.A08G230100	Gorai.004G267200
	Gohir.A09G000700	Gorai.006G000400
	Gohir.D01G210500	Gorai.002G256200
	Gohir.D04G124500	Gorai.012G107700
	Gohir.D07G239600	Gorai.001G275700
	Gohir.D10G235800	Gorai.011G269700
G. hirsutum & G. arboreum	Gohir.A07G232400	Ga07G2694
	Gohir.A09G000700	Ga09G0009
G. raimondii & G. arboretum.	Gorai.001G275700	Ga07G2694
	Gorai.006G000400	Ga09G0009
	Gorai.011G269700	Ga10G0248
