# Supplementary material for: Unveiling the Role of GhP5CS1 in Cotton Salt Stress Tolerance: A Comprehensive Genomic and Functional Analysis of P5CS Genes
Source: Plants (Basel). 2025 Jan 15;14(2):231. doi: 10.3390/plants14020231 (PMC11768395; doi:10.3390/plants14020231)
Supplement: Supplementary file 1 [file plants-14-00231-s001.zip › plants-3410963-supplementary/Table S3 KA, KS and their ratios of pairwise genes across four cotton species.xlsx]

## Sheet: Sheet1
Table S3 KA, KS and their ratios of pairwise genes across four cotton species
Species	Pairwise genes	KA	KS	KA/KS	P-Value
G. hirsutum	GhP5CS7&GhP5CS2	0.00362507	0.0351194	0.103221	1.46818e-06
G. hirsutum	GhP5CS7&GhP5CS4	0.0572955	0.529363	0.108235	5.79039e-65
G. hirsutum	GhP5CS1&GhP5CS5	0.013629	0.0615973	0.22126	2.4907e-08
G. hirsutum	GhP5CS1&GhP5CS6	0.0594441	0.785283	0.0756978	1.22351e-129
G. hirsutum	GhP5CS2&GhP5CS4	0.056966	0.516845	0.110219	4.35565e-63
G. hirsutum	GhP5CS8&GhP5CS6	0.101484	2.1958	0.0462175	1.45218E-316
G. hirsutum	GhP5CS5&GhP5CS6	0.0622801	0.794383	0.0784005	1.00604e-130
G. raimondii	GrP5CS7&GrP5CS9	0.086045	0.487457	0.176518	1.41617e-60
G. raimondii	GrP5CS2&GrP5CS9	0.252385	1.20663	0.209165	5.35883e-131
G. raimondii	GrP5CS8&GrP5CS9	0.104361	1.85025	0.0564035	1.00032e-280
G. raimondii	GrP5CS1&GrP5CS5	0.0554152	0.538596	0.102888	3.98587e-67
G. arboreum	GaP5CS1&GaP5CS2	0.058461	0.523055	0.111768	2.24635e-63
G. barbadense	GbP5CS8&GbP5CS17	0.0100056	0.046617	0.214634	0.00060016
G. barbadense	GbP5CS9&GbP5CS16	0.0892935	0.809494	0.110308	2.09078e-120
G. barbadense	GbP5CS9&GbP5CS10	0.253491	1.18196	0.214465	1.05605e-126
G. barbadense	GbP5CS9&GbP5CS1	0.255444	1.18259	0.216004	5.2242e-127
G. barbadense	GbP5CS2&GbP5CS13	0.05534	0.543868	0.101753	9.17929e-68
G. barbadense	GbP5CS2&GbP5CS4	0.0570107	0.517813	0.110099	4.70467e-63
G. barbadense	GbP5CS11&GbP5CS13	0.0570188	0.55457	0.102816	6.32432e-68
G. barbadense	GbP5CS11&GbP5CS4	0.0585424	0.529397	0.110583	3.23647e-63
G. barbadense	GbP5CS11&GbP5CS2	0.00449764	0.0313447	0.14349	1.85284e-05
G. barbadense	GbP5CS16&GbP5CS1	0.0810772	0.504271	0.160781	1.05604e-65
G. barbadense	GbP5CS10&GbP5CS16	0.0827571	0.489675	0.169004	1.11314e-61
G. barbadense	GbP5CS10&GbP5CS1	0.00419709	0.0417498	0.100529	5.73185e-09
G. barbadense	GbP5CS12&GbP5CS3	0.006328	0.0414022	0.152842	1.39254e-09
G. barbadense	GbP5CS6&GbP5CS15	0.00810282	0.0509206	0.159127	1.48822e-06
G. barbadense	GbP5CS13&GbP5CS4	0.0101179	0.047525	0.212896	1.45885e-05
