# Supplementary material for: Unveiling the Role of GhP5CS1 in Cotton Salt Stress Tolerance: A Comprehensive Genomic and Functional Analysis of P5CS Genes
Source: Plants (Basel). 2025 Jan 15;14(2):231. doi: 10.3390/plants14020231 (PMC11768395; doi:10.3390/plants14020231)
Supplement: Supplementary file 1 [file plants-14-00231-s001.zip › plants-3410963-supplementary/Table S4 The secondary structure statistics of the GhP5CS genes.xlsx]

## Sheet: Sheet1
Table S4 The secondary structure statistics of the GhP5CS genes
Protein	Alpha helix (%)	Extended strand (%)	Beta turn (%)	Random coil (%)
GhP5CS1	0.4763	0.1671	0.0585	0.2981
GhP5CS2	0.4065	0.1673	0.0576	0.3687
GhP5CS3	0.4447	0.1522	0.0591	0.3439
GhP5CS4	0.4204	0.1646	0.059	0.356
GhP5CS5	0.507	0.1662	0.0628	0.264
GhP5CS6	0.482	0.162	0.0679	0.2881
GhP5CS7	0.3957	0.1619	0.0612	0.3813
GhP5CS8	0.4902	0.1634	0.0642	0.2821
