# Supplementary material for: Unveiling the Role of GhP5CS1 in Cotton Salt Stress Tolerance: A Comprehensive Genomic and Functional Analysis of P5CS Genes
Source: Plants (Basel). 2025 Jan 15;14(2):231. doi: 10.3390/plants14020231 (PMC11768395; doi:10.3390/plants14020231)
Supplement: Supplementary file 1 [file plants-14-00231-s001.zip › plants-3410963-supplementary/Table S5 primers used in this study.xlsx]

## Sheet: Sheet1
Table S1. Primer sequences used in this study
	Genes	Forward Sequence	Reverse Sequence
qRT-PCR	GhP5CS1	ATGTTACCGCTGCTCAGGAT	AGTACACCGAGAGGAGAAGATG
	GhP5CS2	TGCCGTTGTCAATCTTCTTCAG	CACTGCTCCGCTTCATTGTC
	GhP5CS3	TGACTTCTCTGCTGCCATAATG	CAGGTATAATGGTGCGAGGATG
	GhP5CS4	GGACCAATGGAGTCAATGTTCA	CACTCTTCTGCTTCGTTGTCA
	GhP5CS5	TGTTACCGCTGCTCAGAATG	ACAGTACACCAAGAGGAGAAGA
	GhP5CS6	TGGAAGAGCCTATTGGTCAAGT	ACAATCAGCAGGACACCTAGAG
	GhP5CS7	CGGAACTCTCATCACCAGGAA	ATGCGTGTGCTGACAATATCC
	GhP5CS8	CGTCAAGCGTATCGTCATTAAG	AGTGCTCCTAATCTTCCAAGTG
	Ubiqintin	CAACGCTCCATCTTGTCCTT	GCTTACGGGAAAGACGATCA
VIGS	GhP5CS1	GCCTCCATGGGGATCCCGAGACGACTTCAGGCAATG	GAGCTCACGCGTCTCGACCAACAGTACACCGAGAGG
